# Supplementary material for: Structure of the far-red light utilizing photosystem I of Acaryochloris marina
Source: Nat Commun. 2021 Apr 20;12:2333. doi: 10.1038/s41467-021-22502-8 (PMC8058080; doi:10.1038/s41467-021-22502-8)
Supplement: Supplementary file 4 — Supplementary Dataset 1 [file 41467_2021_22502_MOESM4_ESM.xlsx]

## Sheet: Sheet1
	Supplementary Data 1: Numbering of the identified pigments in PSI.
	Assigned Chl d are numbered according to the nomenclature of Adolphs et al. (ref #37).
		A. marina			T. elongatus
	Pigment	ID number	Ligand	Candidate donor of hydrogen bond with the C3-formyl group of Chl d	ID number	Ligand
	1	3101	His678/A	N/D	1011	His680/A
	2	1021	His657/A	N/D	1021	His660/A
	3	1012	H2O	N/D	1012	H2O
	4	1035	H2O	N/D	1022	H2O
	5	1026	N/D	None	1013	Met688/A
	6	1023	N/D	None	1023	Met668/B
	7	1114	His53/A	N/D	1101	His52/A
	8	1115	His57/A	N/D	1102	His56/A
	9	1116	His77/A	His57/A	1103	His76/A
	10	1117	His80/A	Trp360/A	1104	His79/A
	11	N/D	N/D	N/D	1105	His93/A
	12	1119	His116/A	N/D	1106	Gln115/A
	13	1120	Gln124/A	N/D	1107	Gln123/A
	14	N/D	N/D	N/D	1108	His179/A
	15	1122	His182/A	N/D	1109	His181/A, Chl 8
	16	1123	His200/A	N/D	1110	His199/A
	17	N/D	N/D	N/D	1111	His200/A
	18	N/D	N/D	N/D	1112	His215/A
	19	1126	His219/A	N/D	1113	His218/A
	20	N/D	N/D	N/D	1114	H2O
	21	1128	His296/A	N/D	1115	His299/A
	22	1129	His297/A	N/D	1116	His300/A
	23	1130	His298/A	N/D	1117	His301/A
	24	1131	His310/A	N/D	1118	His313/A
	25	1132	N/D	N/D	1119	H2O
	26	N/D	His320/A	N/D	1120	His323/A
	27	1134	His329/A	N/D	1121	His332/A
	28	1135	His338/A	N/D	1122	His341/A
	29	1136	N/D	N/D	1123	H2O
	30	1137	H2O	N/D	1124	H2O
	31	1138	His370/A	Ser507/A	1125	His373/A
	32	1139	His393/A	H2O	1126	His396/A
	33	1140	His394/A	N/D	1127	His397/A
	34	1141	His408/A	N/D	1128	His411/A
	35	1142	His433/A	N/D	1129	His436/A
	36	1143	His440/A	N/D	1130	His443/A
	37	1144	His451/A	H2O	1131	His454/A
	38	1145	His458/A	N/D	1132	His461/A
	39	1146	Gln491/A	N/D	1133	His494/A
	40	N/D	N/D	N/D	1134	Thr501/A
	41	1148	His537/A	N/D	1135	His539/A
	42	1149	His538/A	N/D	1136	His540/A
	43	1150	His545/A	N/D	1137	His547/A
	44	1151	His706/A	N/D	1138	His708/A
	45	1152	N/D	Trp50/A	1139	H2O
	46	1153	His732/A	N/D	1140	His734/A
	47	1201	His29/B	N/D	1201	His28/B
	48	1202	His50/B	N/D	1202	His49/B
	49	1203	His53/B	N/D	1203	His52/B
	50	1204	His67/B	N/D	1204	His66/B
	51	1205	His89/B	N/D	1205	His88/B
	52	1206	Asp93/B	Asn461/A	1206	Asp92/B
	53	1207	His95/B	N/D	1207	Gln94/B
	54	1208	His156/B	N/D	1208	His155/B
	55	N/D	N/D	N/D	1209	His176/B
	56	N/D	N/D	N/D	1210	His177/B
	57	1211	His193/B	N/D	1211	His192/B
	58	1212	His196/B	N/D	1212	His195/B
	59	1213	His275/B	N/D	1213	His274/B
	60	1214	His276/B	N/D	1214	His275/B
	61	1215	His277/B	N/D	1215	His276/B
	62	N/D	N/D	N/D	1216	H2O
	63	N/D	N/D	N/D	1217	His288/B
	64	N/D	N/D	N/D	1218	His298/B
	65	N/D	N/D	N/D	1219	H2O
	66	N/D	N/D	N/D	1220	His332/B
	67	N/D	N/D	N/D	1221	Tyr329/B
	68	1222	N/D	N/D	1222	H2O
	69	1223	His351/B	N/D	1223	His354/B
	70	1224	His374/B	N/D	1224	His377/B
	71	1225	His375/B	N/D	1225	His378/B
	72	1226	His389/B	N/D	1226	His392/B
	73	N/D	N/D	N/D	1227	His417/B
	74	1228	His421/B	N/D	1228	His424/B
	75	1229	His432/B	N/D	1229	His435/B
	76	1230	His439/B	N/D	1230	His442/B
	77	N/D	N/D	N/D	1231	His470/B
	78	N/D	N/D	N/D	1232	H2O
	79	N/D	N/D	N/D	1233	H2O
	80	1234	His523/B	Gln350/B	1234	His526/B
	81	1235	His524/B	N/D	1235	His527/B
	82	1236	His531/B	N/D	1236	His534/B
	83	1250	H2O	N/D	1237	H2O
	84	1238	H2O	H2O	1238	H2O
	85	1239	His715/B	N/D	1239	His718/B
	86	N/D	N/D	N/D	1301	H2O
	87	1302	Glu38/J	N/D	1302	Glu28/J
	88	N/D	Phe49/J	N/D	1303	His39/J
	89	1401	N/D	N/D	1401	N/D
	90	1415	N/D	N/D	1402	N/D
	91	1501	Glu46/L	N/D	1501	Glu49/L
	92	1502	His51/L	H2O	1502	His54/L
	93	1503	H2O	H2O	1503	H2O
	94	N/D	N/D	N/D	1601	H2O
	95	N/D	N/D	N/D	1701	Asn23/X
	96	1814	PG5016	N/D	1801	PG5003
	*N/D: Not detected on the cryo-EM density map.
