# Supplementary material for: Structure of the far-red light utilizing photosystem I of Acaryochloris marina
Source: Nat Commun. 2021 Apr 20;12:2333. doi: 10.1038/s41467-021-22502-8 (PMC8058080; doi:10.1038/s41467-021-22502-8)
Supplement: Supplementary file 6 — Source Data [file 41467_2021_22502_MOESM6_ESM.xlsx]

## Sheet: SI-Table6
		Amounts of each pigment determined by HPLC analysis expressed in pmol.
		Pigment	Lot #1				Lot #2				Lot #3					Lot #4				Lot #5
			1	2	3		1	2	3		1	2	3	4		1	2	3		1	2
		Zeaxanthin	15233	24912	39050		18883	38397	40230		27139	17871	53057	27303		38598	17291	59164		77477	31613
		Chl d	855810	1472700	2322500		1280000	2749900	2854200		1813600	1075100	3437900	1766500		2700500	1192300	4118400		3936400	1691300
		Chl d'	12724	21604	34343		19492	41447	43705		26625	15977	50176	29032		39477	18739	61982		61421	22697
		Chl a	14878	25487	40035		21929	47121	48479		31076	18431	58157	29676		46225	20807	70507		53169	22315
		Phe a	24474	42243	66591		38138	81247	83564		50934	31978	100930	51914		80668	35482	119600		103270	45043
		a-caro	127600	217420	338930		198760	426250	435760		203750	141570	517670	268180		417760	171740	630280		625850	269740
		PhyQ	24049	48253	63306		38903	91110	85178		50214	25756	110860	46832		70910	37426	101720		107570	49692
